# Supplementary material for: Electro-Oxidation and Electro-Fenton Degradation of PFASs Using a Grid-Shaped Ti4O7 Magnéli-Phase Anode: Effect of Concentration and Evidence of Defluorination
Source: Materials (Basel). 2026 Apr 21;19(8):1659. doi: 10.3390/ma19081659 (PMC13117976; doi:10.3390/ma19081659)
Supplement: Supplementary file 1 [file materials-19-01659-s001.zip]

Archive with 1 entries (1 files):
- materials-4224171-SI.pdf
